# Supplementary material for: A next-generation marker genotyping platform (AmpSeq) in heterozygous crops: a case study for marker-assisted selection in grapevine
Source: Hortic Res. 2016 Feb 17;3:16002–. doi: 10.1038/hortres.2016.2 (PMC4879517; doi:10.1038/hortres.2016.2)
Supplement: Supplementary File 1 [file hortres20162-s1.txt]

Supplementary File 1. R script of marker phase and effect estimation

QTLeffect4PtMarkers.minorallele <- function(cross.object, marker, phased.file, LGmap, plot.means = FALSE){
  phased <- read.table(file = phased.file, header = TRUE, sep = "\t")
  maped <- read.table(file = LGmap, header = TRUE, sep = "\t")
  
  LG_HetMapps <- phased[phased$ID == marker,"LG"]
  phase_HetMapps <- phased[phased$ID == marker, "PHASE_NUM"]
  parent <- maped[maped$LG == LG_HetMapps & maped$PHASE == phase_HetMapps,"PARENT_NUM"]
  grandparent <- maped[maped$LG == LG_HetMapps & maped$PHASE == phase_HetMapps,"GRANDPARENT_NUM"]
  
  effec <- effectplot(cross = cross.object, pheno.col = "phenotype", mname1 = marker, draw = plot.means)
  effect.value <- NULL
  if(parent == 1 & grandparent == 1){
    effect.value <- (effec$Means[1] + effec$Means[3] - effec$Means[2] - effec$Means[4])/2
  } else if(parent == 1 & grandparent == 2){
    effect.value <- (effec$Means[2] + effec$Means[4] - effec$Means[1] - effec$Means[3])/2
  } else if(parent == 2 & grandparent == 1){
    effect.value <- (effec$Means[1] + effec$Means[2] - effec$Means[3] - effec$Means[4])/2
  } else if(parent == 2 & grandparent == 2){
    effect.value <- (effec$Means[3] + effec$Means[4] - effec$Means[1] - effec$Means[2])/2
  } else effect.value <- NULL
  
  
  return(as.numeric(effect.value))
}
