# Supplementary material for: A next-generation marker genotyping platform (AmpSeq) in heterozygous crops: a case study for marker-assisted selection in grapevine
Source: Hortic Res. 2016 Feb 17;3:16002–. doi: 10.1038/hortres.2016.2 (PMC4879517; doi:10.1038/hortres.2016.2)
Supplement: Supplementary File 2 [file hortres20162-s2.txt]

Supplementary File 3.1. Usage of AmpSeq Primer Design pipeline.

Step 1: Preparing directory:
a.  Genome file: grapevine_12Xv2.fa;
b.  VCF file, filtered for missing data maximum 5% (clean.recode.vcf)
c.  Marker file: it is a text file and has three markers, start, end and anchor, it is called "test_marker"
d.  SAM file from TASSEL-GBS pipeline 

Step 2: Run LD test:
    perl calculated_LD_distribution.pl test_marker Horizon_x_Illinois.clean.recode.vcf
    # output test_marker_statistic.out
	
Step 3: Prepare the BAM file from SAM file from TASSEL-GBS pipeline
    samtools view -bS -o Horizon_x_Illinois.bam vDNA_2015_Horizon_x_Illinois_bwa_mem.sam
    samtools sort Horizon_x_Illinois.bam sorted        
    samtools index sorted.bam
	
Step 4: Retrieve reads from BAM for each markers
    perl parse_bam.pl sorted_f.bam grapevine_12Xv2.fa test_marker_statistic.out 1e-25
    # test_marker_statistic.out is output from Step 2
    # 1e-25 is the LD p-value cutoff
    # output selected_sites
	
Step 5: Running primer tool for checking for properties of the primers       
    perl primer3.pl grapevine_12Xv2.fa selected_sites 22
    # selected_site is the output from step 3
    # 22 is the primer size
	
