# Supplementary material for: A next-generation marker genotyping platform (AmpSeq) in heterozygous crops: a case study for marker-assisted selection in grapevine
Source: Hortic Res. 2016 Feb 17;3:16002–. doi: 10.1038/hortres.2016.2 (PMC4879517; doi:10.1038/hortres.2016.2)
Supplement: Supplementary File 6 [file hortres20162-s6.txt]

Supplementary File 6.1. Usage of AmpSeq data analysis pipeline.

perl  run_gatk2.pl input_folder output_folder Genome_file
