# Supplementary material for: A next-generation marker genotyping platform (AmpSeq) in heterozygous crops: a case study for marker-assisted selection in grapevine
Source: Hortic Res. 2016 Feb 17;3:16002–. doi: 10.1038/hortres.2016.2 (PMC4879517; doi:10.1038/hortres.2016.2)
Supplement: Supplementary File 8 [file hortres20162-s8.txt]

Supplementary File 8. Random forest model

Call:
 randomForest(formula = as.factor(trainClass) ~ ., data = trainDescr,      ntree = 10000) 
               Type of random forest: classification
                     Number of trees: 10000
No. of variables tried at each split: 4

        OOB estimate of  error rate: 16.3%
Confusion matrix:
  1   2 class.error
1 0  19  1.00000000
2 3 113  0.02586207

Variable importance
                MeanDecreaseGini
num_tags           2.0072725
pvalue             6.1810479
phase              0.7185608
reject_code        3.5627441
a1                 2.0128028
a1_count           1.4495690
a1_lseq_pct        0.1167944
a1_rseq_pct        0.8085709
a2                 1.9406414
a2_count           1.2979449
a2_lseq_pct        0.6457702
a2_rseq_pct        1.1839719
ltemp              4.9644057
rtemp              4.5205887

                Length Class  Mode     
call                4  -none- call     
type                1  -none- character
predicted         135  factor numeric  
err.rate        30000  -none- numeric  
confusion           6  -none- numeric  
votes             270  matrix numeric  
oob.times         135  -none- numeric  
classes             2  -none- character
importance         18  -none- numeric  
importanceSD        0  -none- NULL     
localImportance     0  -none- NULL     
proximity           0  -none- NULL     
ntree               1  -none- numeric  
mtry                1  -none- numeric  
forest             14  -none- list     
y                 135  factor numeric  
test                0  -none- NULL     
inbag               0  -none- NULL     
terms               3  terms  call  
