# Supplementary material for: A next-generation marker genotyping platform (AmpSeq) in heterozygous crops: a case study for marker-assisted selection in grapevine
Source: Hortic Res. 2016 Feb 17;3:16002–. doi: 10.1038/hortres.2016.2 (PMC4879517; doi:10.1038/hortres.2016.2)
Supplement: Supplementary File 9 [file hortres20162-s9.txt]

Supplementary File 9. Decision tree model

Call:
rpart(formula = trainClass ~ ., data = trainDescr, method = "class")
  n= 135 

          CP nsplit rel error   xerror      xstd
1 0.02631579      0 1.0000000 1.000000 0.2126598
2 0.01000000      5 0.8421053 1.736842 0.2628068

Variable importance
reject_code       ltemp          a2      pvalue a2_lseq_pct    num_tags a1_lseq_pct a2_lseq_len       rtemp 
         23          18          12          10           8           6           5           5           4 
a1_lseq_len a1_rseq_len a2_rseq_len    a1_count 
          4           3           2           1 

Node number 1: 135 observations,    complexity param=0.02631579
  predicted class=2  expected loss=0.1407407  P(node) =1
    class counts:    19   116
   probabilities: 0.141 0.859 
  left son=2 (72 obs) right son=3 (63 obs)
  Primary splits:
      reject_code < 0.5        to the left,  improve=4.679630, (0 missing)
      pvalue      < 3.77e-26   to the left,  improve=1.528042, (0 missing)
      a2_count    < 2.5        to the left,  improve=1.275705, (0 missing)
      a1_rseq_len < 49.5       to the left,  improve=1.126517, (0 missing)
      a2_rseq_len < 49.5       to the left,  improve=1.065399, (0 missing)
  Surrogate splits:
      a2_lseq_pct < 92.5       to the right, agree=0.659, adj=0.270, (0 split)
      num_tags    < 2.5        to the right, agree=0.637, adj=0.222, (0 split)
      a1_lseq_pct < 92.5       to the right, agree=0.630, adj=0.206, (0 split)
      a2_lseq_len < 10.5       to the right, agree=0.630, adj=0.206, (0 split)
      a1_lseq_len < 53.5       to the left,  agree=0.622, adj=0.190, (0 split)

Node number 2: 72 observations,    complexity param=0.02631579
  predicted class=2  expected loss=0.2638889  P(node) =0.5333333
    class counts:    19    53
   probabilities: 0.264 0.736 
  left son=4 (13 obs) right son=5 (59 obs)
  Primary splits:
      a2       < 1.5        to the left,  improve=2.392040, (0 missing)
      pvalue   < 5.09e-26   to the left,  improve=2.209510, (0 missing)
      a2_count < 2.5        to the left,  improve=1.432540, (0 missing)
      ltemp    < 53.4425    to the right, improve=1.432540, (0 missing)
      a1_count < 3.5        to the right, improve=1.003472, (0 missing)
  Surrogate splits:
      rtemp < 68.118     to the right, agree=0.833, adj=0.077, (0 split)

Node number 3: 63 observations
  predicted class=2  expected loss=0  P(node) =0.4666667
    class counts:     0    63
   probabilities: 0.000 1.000 

Node number 4: 13 observations
  predicted class=1  expected loss=0.4615385  P(node) =0.0962963
    class counts:     7     6
   probabilities: 0.538 0.462 

Node number 5: 59 observations,    complexity param=0.02631579
  predicted class=2  expected loss=0.2033898  P(node) =0.437037
    class counts:    12    47
   probabilities: 0.203 0.797 
  left son=10 (43 obs) right son=11 (16 obs)
  Primary splits:
      pvalue   < 9.525e-28  to the left,  improve=1.8163180, (0 missing)
      a1_count < 3.5        to the right, improve=1.6284480, (0 missing)
      ltemp    < 61.9495    to the left,  improve=1.5186440, (0 missing)
      num_tags < 5.5        to the right, improve=0.9308890, (0 missing)
      a2_count < 2.5        to the left,  improve=0.7657029, (0 missing)
  Surrogate splits:
      rtemp       < 49.5095    to the right, agree=0.780, adj=0.188, (0 split)
      a1_rseq_len < 54.5       to the left,  agree=0.780, adj=0.188, (0 split)
      a2_rseq_len < 54.5       to the left,  agree=0.763, adj=0.125, (0 split)
      ltemp       < 64.3455    to the left,  agree=0.746, adj=0.063, (0 split)

Node number 10: 43 observations,    complexity param=0.02631579
  predicted class=2  expected loss=0.2790698  P(node) =0.3185185
    class counts:    12    31
   probabilities: 0.279 0.721 
  left son=20 (34 obs) right son=21 (9 obs)
  Primary splits:
      ltemp       < 61.9495    to the left,  improve=1.7729140, (0 missing)
      pvalue      < 2.2635e-58 to the right, improve=1.2754440, (0 missing)
      a1_count    < 3.5        to the right, improve=0.9594684, (0 missing)
      a1_rseq_len < 38.5       to the right, improve=0.9279413, (0 missing)
      a2_rseq_len < 38.5       to the right, improve=0.9279413, (0 missing)
  Surrogate splits:
      a2_lseq_pct < 97.5       to the right, agree=0.837, adj=0.222, (0 split)
      rtemp       < 66.051     to the left,  agree=0.837, adj=0.222, (0 split)
      pvalue      < 5.19e-77   to the right, agree=0.814, adj=0.111, (0 split)
      a1_rseq_len < 16.5       to the right, agree=0.814, adj=0.111, (0 split)
      a2_rseq_len < 16.5       to the right, agree=0.814, adj=0.111, (0 split)

Node number 11: 16 observations
  predicted class=2  expected loss=0  P(node) =0.1185185
    class counts:     0    16
   probabilities: 0.000 1.000 

Node number 20: 34 observations,    complexity param=0.02631579
  predicted class=2  expected loss=0.3529412  P(node) =0.2518519
    class counts:    12    22
   probabilities: 0.353 0.647 
  left son=40 (10 obs) right son=41 (24 obs)
  Primary splits:
      ltemp       < 59.26      to the right, improve=1.7294120, (0 missing)
      rtemp       < 57.5045    to the left,  improve=1.7294120, (0 missing)
      pvalue      < 3.53e-33   to the right, improve=1.5486430, (0 missing)
      a1_count    < 3.5        to the right, improve=0.8415811, (0 missing)
      a1_rseq_len < 38.5       to the right, improve=0.8021390, (0 missing)
  Surrogate splits:
      num_tags < 7.5        to the right, agree=0.735, adj=0.1, (0 split)
      a1_count < 4.5        to the right, agree=0.735, adj=0.1, (0 split)

Node number 21: 9 observations
  predicted class=2  expected loss=0  P(node) =0.06666667
    class counts:     0     9
   probabilities: 0.000 1.000 

Node number 40: 10 observations
  predicted class=1  expected loss=0.4  P(node) =0.07407407
    class counts:     6     4
   probabilities: 0.600 0.400 

Node number 41: 24 observations
  predicted class=2  expected loss=0.25  P(node) =0.1777778
    class counts:     6    18
   probabilities: 0.250 0.750 
